# Supplementary material for: A Corticotectal Pathway Regulates Vibrissal Somatosensory-Mediated Predatory Hunting Learning
Source: Research (Wash D C). 2026 May 25;9:1295. doi: 10.34133/research.1295 (PMC13199649; doi:10.34133/research.1295)
Supplement: Supplementary 1 — Figs. S1 to S3 Movies S1 to S5 Supplemental Methods Table S1 [file research.1295.f1.zip]

Archive with 6 entries (6 files):
- renamed_fd9b7.docx
- Supplementary Video 1.mp4
- Supplementary Video 2.mp4
- Supplementary Video 3.mp4
- Supplementary Video 4.mp4
- Supplementary Video 5.mp4
